# Supplementary material for: Scanning Electron Microscopy and Triple TOF-LC-MS-MS Analysis of Polyphenols from PEF-Treated Edible Mushrooms (L. edodes, A. brunnescens, and P. ostreatus)
Source: Antioxidants (Basel). 2023 Dec 6;12(12):2080. doi: 10.3390/antiox12122080 (PMC10740608; doi:10.3390/antiox12122080)
Supplement: Supplementary file 1 [file antioxidants-12-02080-s001.zip]

Archive with 1 entries (1 files):
- antioxidants-2692840-supplementary.pdf
